# Supplementary material for: Evidence for multiple-insecticide resistance in urban Aedes albopictus populations in southern China
Source: Parasit Vectors. 2018 Jan 3;11:4. doi: 10.1186/s13071-017-2581-y (PMC5753460; doi:10.1186/s13071-017-2581-y)
Supplement: Additional file 1: Table S1. — Knockdown time (KDT) and mortality rate of Aedes albopictus populations from urban, suburban and rural settings in Guangzhou, China using the standard WHO tube susceptibility bioassay against four insecticides. (XLSX 12 kb) [file 13071_2017_2581_MOESM1_ESM.xlsx]

## Sheet: Sheet1
Table S1. Knockdown time (KDT) and mortality rate of Aedes albopictus populations from urban, suburban and rural settings in Guangzhou, China using the standard WHO tube susceptibility bioassay against four insecticides
		DDT (4%)			Deltamethrin (0.05%)			Propoxur (0.1%)			Malathion (0.8%)
Area	Population	KDT50 (95% CI)	KRR50	Mortality (%) (95% CI)a	KDT50 (95% CI)	KRR50	Mortality (%) (95% CI)a	KDT50 (95% CI)	KRR50	Mortality (%) (95% CI)	KDT50 (95% CI)	KRR50	Mortality (%) (95% CI)
Urban	UBT	59 (56–63)	2.06	80 (70–90)ab	32 (30–33)	2	91 (86–96)a	16 (15–16)	0.64	100	50 (48–52)	1.35	100
	UYS	58 (54–66)	2.03	75 (65–86)a	30 (27–33)	1.87	88 (79–97)a	39 (37–41)	1.56	80 (78–82)	61 (56–67)	1.65	97 (94–100)
Suburban	SBL	65 (60–74)	2.28	93 (85–100)bc	18 (15–21)	1.15	97 (91–100)ab	18 (17–19)	0.72	100	48 (46–50)	1.3	99 (96–100)
	SPX	62 (55–92)	2.16	90 (79–100)abc	28 (25–31)	1.76	95 (89–100)ab	21 (17–24)	0.84	100	49 (47–51)	1.32	100
Rural	RCD	58 (53–72)	2.03	87 (84–90)abc	20 (17–23)	1.28	99 (96–100)b	32 (29–35)	1.28	98 (96–100)	43 (39–45)	1.16	99 (96–100)
	RPL	58 (55–61)	2.01	97 (94–100)c	21 (16–27)	1.36	97 (91–100)ab	23 (22–24)	0.92	100	47 (45–49)	1.27	100
Lab	LSS	29 (27–30)	1	100	16 (15–17)	1	100	25 (23–27)	1	100	37 (35–39)	1	100
aSites in the same column connected by different letters represent significant difference in resistance levels at P < 0.05
Abbreviations: KDT50, time in min when 50% of the tested mosquitoes were knocked down; 95% CI, 95% confidence interval; KRR50, knockdown resistant ratio calculated as KDT50 of the field population is divided by KDT50 of the laboratory strain
